# Supplementary material for: Bioactive Compounds Obtained from Polish “Marynka” Hop Variety Using Efficient Two-Step Supercritical Fluid Extraction and Comparison of Their Antibacterial, Cytotoxic, and Anti-Proliferative Activities In Vitro
Source: Molecules. 2021 Apr 19;26(8):2366. doi: 10.3390/molecules26082366 (PMC8073632; doi:10.3390/molecules26082366)
Supplement: Supplementary file 1 [file molecules-26-02366-s001.zip]

Archive with 1 entries (1 files):
- molecules-1170699-supplementary.pdf
